# Supplementary material for: Taxonomic Notes on Nasutitermes and Bulbitermes (Termitidae, Nasutitermitinae) from the Sunda region of Southeast Asia based on morphological and molecular characters
Source: Zookeys. 2011 Nov 21;(148):135–60. doi: 10.3897/zookeys.148.2055 (PMC3264416; doi:10.3897/zookeys.148.2055)
Supplement: XML Treatment for Bulbitermes neopusillus [file zookeys.148.2055-treatment2.xml]

<!DOCTYPE tp:taxon-treatment
  PUBLIC "-//TaxonX//DTD Taxonomic Treatment Publishing DTD v0 20100105//EN" "tax-treatment-NSO.dtd">
<tp:taxon-treatment xmlns:tp="http://www.plazi.org/taxpub"><tp:treatment-meta><mixed-citation publication-type="journal"><person-group><name><surname>Syaukani</surname><given-names/></name><name><surname>Thompson</surname><given-names>Graham J.</given-names></name></person-group><article-title>Taxonomic Notes on 
                    <italic>Nasutitermes</italic> and 
                    <italic>Bulbitermes</italic> (Termitidae, Nasutitermitinae) from the Sunda region of Southeast Asia based on morphological and molecular characters
                </article-title><source>Zookeys</source><day>21</day><month>11</month><year>2011</year><volume>2011</volume><issue>148</issue><fpage>135</fpage><lpage>160</lpage><pub-id pub-id-type="doi">10.3897/zookeys.148.2055</pub-id></mixed-citation></tp:treatment-meta><tp:nomenclature><tp:taxon-name>
                            <tp:taxon-name-part taxon-name-part-type="genus">Bulbitermes</tp:taxon-name-part>
                            <tp:taxon-name-part taxon-name-part-type="species">neopusillus</tp:taxon-name-part>
                        <object-id xmlns:xlink="http://www.w3.org/1999/xlink" xlink:type="simple">http://species-id.net/wiki/Bulbitermes_neopusillus</object-id>
                        </tp:taxon-name><tp:taxon-authority>Snyder &amp; Emerson</tp:taxon-authority><tp:nomenclature-citation-list><tp:nomenclature-citation><tp:taxon-name>Bulbitermes neopusillus</tp:taxon-name><comment> Snyder &amp; Emerson, 1949, p. 309.</comment></tp:nomenclature-citation><tp:nomenclature-citation><tp:taxon-name>Bulbitermes neopusillus</tp:taxon-name><comment>: <xref ref-type="bibr" rid="B2">Ahmad 1958</xref>, p.133 (key).</comment></tp:nomenclature-citation></tp:nomenclature-citation-list></tp:nomenclature><tp:treatment-sec sec-type="Material examined"><title>Material examined. </title><p>Soldiers,Sumatra, Siak, 9.ii.1913, Oscar John Coll. B.M. 1926-242 BMNH103902. SYK2006-KSNP-0032, 0034, 0047. Soldiers and workers from disturbed forest, 500 m altitude, Air Hangat, Kerinci, Jambi; SYK1999-L-1409. Soldiers and workers from undisturbed forest, 1,250 m altitude, Kemiri Mountain, Southeast Aceh; SYK1999-L-1418, 1632, 1646, 1651, 1682. Soldiers and workers from undisturbed forest, 200-400 m altitude, Bengkung, Southeast Aceh; SYK1999&amp;2000-L-1412, 1420, 1426, 1434, 1437, 1441, 1444, 1604, 1608, 1636, 1639, 1645, 1654, 1657, 1659, 1668, 1669. Soldiers and workers from undisturbed forest, 150-350 m altitude, Bukit Lawang, Langkat, North Sumatra; SYK1999-L-1405, 1442, 1448, <!--PageBreak-->1612. Soldiers and workers from disturbed forest, 50 m altitude, Sekundur, Langkat, North Sumatra; SYK2000-L-1398, 1849. Soldiers and workers from disturbed forest, 80 m altitude, Soraya, Singkil, Aceh; SYK2000&amp;2001-L-1394, 1395, 1415. Soldiers and workers from undisturbed forest, 300–500 m altitude, Ketambe, Southeast Aceh; SYK2006-AL-0778, 0779, 0780. Soldiers and workers from disturbed forest, 30 m altitude, Maestong, Sungai Batang Hari, Jambi; SYK2007-SPR-0038. Soldiers and workers from disturbed forest, &lt;100 m altitude, Tua Pejat, Sipora Island, Mentawai, West<!--PageBreak--> Sumatra. SYK2010-KTB-003, 004, 005, 018, 035, 044, 045, 047, 048, 054, 055, 056, 057, 059, 060, 065, 066, 067, 068, 071, 075. Soldiers and workers from undisturbed forest, 300–500 m altitude, Ketambe Research Station, Ecosystem Leuser, Sumatra.</p></tp:treatment-sec><tp:treatment-sec sec-type="Description"><title>Description.</title><p> Imago: Unknown.</p><p>Soldiers. Head: in dorsal view anterior and posterior parts almost similar in coloration; rostrum paler than anterior part of head capsule. Antenna paler than anterior part of head capsule in coloration, with the first segment darkest.Head with two scattered bristles, tip of nasus with four bristles, pronotum and abdominal tergites with microscopic hairs. In dorsal view head capsule somewhat pear-shaped, strongly constricted behind antennal sockets; its posterior margin weakly indented in middle; dorsal outline (including rostrum) in profile nearly straight. Mandible with short apical processes. Antenna with 13 articles; second shorter than third; third twice as long as fourth; fourth shorter than fifth. Thorax: pronotum seen from above similar to the posterior part of head capsule in coloration; its periphery darker than central area. Coxae and femora pale brown; tibiae pale yellow. Anterior and posterior margins of pronotum nearly straight. Abdomen: tergites pale brown to brown.</p><p>Soldiers (n = 10; (size range) in mm): head length including nasus (HLN) (1.45–1.60); head length measured to base of mandible (HL) (0.90–0.93); nasus length (NL) (0.55–0.62); nasus index = NL/HL (0.62–0.67); maximum head width at posterior part (HWP) (0.85–0.87); maximum height of head excluding postmentum (HH) (0.60–0.63); pronotum length (PL) (0.15–0.18); pronotum width (PW) (0.50–0.55).</p><p>Workers. Antenna: whitish yellow; 14 articles; second longer than third and fourth; third clearly longer than fourth; fourth the shortest; fifth shorter than sixth. Left mandible: apical tooth shorter than first marginal tooth; third marginal tooth moderately protruding from cutting edge; fourth marginal tooth hidden behind molar prominence. Right mandible: posterior edge of second marginal tooth nearly straight; inner layer of molar undeveloped and notch at proximal end of molar plate weakly developed.</p></tp:treatment-sec><tp:treatment-sec sec-type="Distribution"><title>Geographical distribution.</title><p> Sumatra, Mentawai Islands, Peninsular Malaysia, Java and Borneo.</p></tp:treatment-sec><ref-list><ref id="B2"><mixed-citation xmlns:xlink="http://www.w3.org/1999/xlink" xlink:type="simple"><person-group><name name-style="western"><surname>Ahmad</surname><given-names>M</given-names></name></person-group> (<year>1958</year>)<article-title> Key to Indomalayan termites.</article-title><source>Biologia </source><volume>4</volume>: <fpage>33</fpage>-<lpage>198</lpage>.</mixed-citation></ref></ref-list></tp:taxon-treatment>
