# Supplementary material for: Taxonomic Notes on Nasutitermes and Bulbitermes (Termitidae, Nasutitermitinae) from the Sunda region of Southeast Asia based on morphological and molecular characters
Source: Zookeys. 2011 Nov 21;(148):135–60. doi: 10.3897/zookeys.148.2055 (PMC3264416; doi:10.3897/zookeys.148.2055)
Supplement: XML Treatment for Bulbitermes constrictus [file zookeys.148.2055-treatment3.xml]

<!DOCTYPE tp:taxon-treatment
  PUBLIC "-//TaxonX//DTD Taxonomic Treatment Publishing DTD v0 20100105//EN" "tax-treatment-NSO.dtd">
<tp:taxon-treatment xmlns:tp="http://www.plazi.org/taxpub"><tp:treatment-meta><mixed-citation publication-type="journal"><person-group><name><surname>Syaukani</surname><given-names/></name><name><surname>Thompson</surname><given-names>Graham J.</given-names></name></person-group><article-title>Taxonomic Notes on 
                    <italic>Nasutitermes</italic> and 
                    <italic>Bulbitermes</italic> (Termitidae, Nasutitermitinae) from the Sunda region of Southeast Asia based on morphological and molecular characters
                </article-title><source>Zookeys</source><day>21</day><month>11</month><year>2011</year><volume>2011</volume><issue>148</issue><fpage>135</fpage><lpage>160</lpage><pub-id pub-id-type="doi">10.3897/zookeys.148.2055</pub-id></mixed-citation></tp:treatment-meta><tp:nomenclature><tp:taxon-name>
                            <tp:taxon-name-part taxon-name-part-type="genus">Bulbitermes</tp:taxon-name-part>
                            <tp:taxon-name-part taxon-name-part-type="species">constrictus</tp:taxon-name-part>
                        <object-id xmlns:xlink="http://www.w3.org/1999/xlink" xlink:type="simple">http://species-id.net/wiki/Bulbitermes_constrictus</object-id>
                        </tp:taxon-name><tp:taxon-authority>(Haviland)</tp:taxon-authority><tp:nomenclature-citation-list><tp:nomenclature-citation><tp:taxon-name>Termes constrictus</tp:taxon-name><comment> Haviland, 1898, pp. 420–421.</comment></tp:nomenclature-citation><tp:nomenclature-citation><tp:taxon-name>Eutermes (Eutermes) constrictus</tp:taxon-name><comment>: <xref ref-type="bibr" rid="B12">Holmgren 1913</xref>, p. 172.</comment></tp:nomenclature-citation><tp:nomenclature-citation><tp:taxon-name>Bulbitermes constrictus</tp:taxon-name><comment>: <xref ref-type="bibr" rid="B25">Snyder 1949</xref>, p. 308.</comment></tp:nomenclature-citation><tp:nomenclature-citation><tp:taxon-name>Bulbitermes constrictus</tp:taxon-name><comment>: <xref ref-type="bibr" rid="B2">Ahmad 1958</xref>, pp. 129, 133–134 (key).</comment></tp:nomenclature-citation><tp:nomenclature-citation><tp:taxon-name>Bulbitermes constrictus</tp:taxon-name><comment>: <xref ref-type="bibr" rid="B26">Thapa 1981</xref>, pp. 332–335.</comment></tp:nomenclature-citation></tp:nomenclature-citation-list></tp:nomenclature><tp:treatment-sec sec-type="Material examined"><title>Material examined.</title><p> Syntype:Soldiers, Sarawak, Coll.&amp; Det. G.D. Haviland, No. 292, (Ex. Dundee) (Bulbitermes) MNH103897. Other material: SYK2006-KSNP-0006, <!--PageBreak-->0083. Soldiers and workers from undisturbed forest, 300 m altitude, Sungai Manau, Merangin, Jambi; SYK2006-KSNP-0081, 0090. Soldiers and workers from disturbed forest, 500 m altitude, Air Hangat, Kerinci, Jambi; SYK2000-L-1507, 1522. Soldiers and workers from undisturbed forest, 250–350 m altitude, Bukit Lawang, Langkat, North Sumatra; SYK2000&amp;2001-L-1496, 1497, 1498. Soldiers and workers from disturbed forest, 50 m altitude, Sekundur, Langkat, North Sumatra. SYK2010-KTB-013,<!--PageBreak--> 014, 015, 137, 038, 046, 049, 050, 100. Soldiers and workers from undisturbed forest, 300–500 m altitude, Ketambe Research Station, Ecosystem Leuser, Sumatra.</p></tp:treatment-sec><tp:treatment-sec sec-type="Description"><title>Description.</title><p> Imago: Unknown.</p><p>Soldiers. Head: in dorsal view anterior and posterior parts almost similar in coloration; except around posterior margin, much paler in coloration; rostrum darker than anterior part of head capsule; antenna paler than anterior part of head capsule in coloration. Head with two bristles, tip of nasus with four bristles, pronotum with brittles, abdominal tergites with hairs and bristles.</p><p>In dorsal view head capsule somewhat pear-shaped, strongly constricted behind antennal sockets; its posterior margin weakly indented; dorsal outline (including rostrum) in profile nearly straight. Mandible with moderately developed apical processes. Antenna with 14 articles; second longer than third; third the shortest; fourth and fifth almost equal in length. Thorax: pronotum seen from above paler than anterior part of head capsule; its periphery darker than central area. Coxae and femora yellow; tibiae pale yellow. Anterior margin of pronotum weakly indented in the middle, while posterior margin roundly convex. Abdomen: tergites yellowish to pale brown.</p><p>Soldiers (n = 10; (size range) in mm): head length including nasus (HLN) (1.55–1.65); head length measured to base of mandible (HL) (1.05–1.13); nasus length (NL) (0.50–0.60); nasus index = NL/HL (0.47–0.53); maximum head width at posterior part (HWP) (0.95–0.10); maximum height of head excluding postmentum (HH) (0.60–0.65); pronotum length (PL) (0.22-0.25); pronotum width (PW) (0.52–0.55).</p><p>Workers. Antenna: whitish yellow to yellow; 15 articles; second clearly longer than third; third the shortest; fourth and fifth almost equal in length. Left mandible: apical and first marginal teeth almost equal in length; third marginal moderately protruding from cutting edge; fourth almost completely hidden behind molar prominence. Right mandible: posterior edge of second marginal tooth nearly straight; inner layer of molar not developed; notch at proximal end of molar plate weakly developed.</p></tp:treatment-sec><tp:treatment-sec sec-type="Distribution"><title>Geographical distribution.</title><p> Sumatra and Borneo.</p></tp:treatment-sec><ref-list><ref id="B12"><mixed-citation xmlns:xlink="http://www.w3.org/1999/xlink" xlink:type="simple"><person-group><name name-style="western"><surname>Holmgren</surname><given-names>N</given-names></name></person-group> (<year>1913</year>)<article-title> Termitenstudien. 4. Versuch einer systematichen Monographie der Termiten der orientalischen Region.</article-title><source>Kungliga Svenska Vetensskapakademiens Handlingar</source><volume>50</volume>: <fpage>1</fpage>-<lpage>276</lpage>.</mixed-citation></ref><ref id="B25"><mixed-citation xmlns:xlink="http://www.w3.org/1999/xlink" xlink:type="simple"><person-group><name name-style="western"><surname>Snyder</surname><given-names>TE</given-names></name></person-group> (<year>1949</year>)<source> Catalog of the Termites (Isoptera) of World. Smithsonian Miscellaneous Collection 112, 374 pp.</source></mixed-citation></ref><ref id="B2"><mixed-citation xmlns:xlink="http://www.w3.org/1999/xlink" xlink:type="simple"><person-group><name name-style="western"><surname>Ahmad</surname><given-names>M</given-names></name></person-group> (<year>1958</year>)<article-title> Key to Indomalayan termites.</article-title><source>Biologia </source><volume>4</volume>: <fpage>33</fpage>-<lpage>198</lpage>.</mixed-citation></ref><ref id="B26"><mixed-citation xmlns:xlink="http://www.w3.org/1999/xlink" xlink:type="simple"><person-group><name name-style="western"><surname>Thapa</surname><given-names>RS</given-names></name></person-group> (<year>1981</year>)<source> Termites of Sabah, Sabah Forest Record12, 374 pp.</source></mixed-citation></ref></ref-list></tp:taxon-treatment>
