# Supplementary material for: Taxonomic Notes on Nasutitermes and Bulbitermes (Termitidae, Nasutitermitinae) from the Sunda region of Southeast Asia based on morphological and molecular characters
Source: Zookeys. 2011 Nov 21;(148):135–60. doi: 10.3897/zookeys.148.2055 (PMC3264416; doi:10.3897/zookeys.148.2055)
Supplement: XML Treatment for Nasutitermes matangensis [file zookeys.148.2055-treatment5.xml]

<!DOCTYPE tp:taxon-treatment
  PUBLIC "-//TaxonX//DTD Taxonomic Treatment Publishing DTD v0 20100105//EN" "tax-treatment-NSO.dtd">
<tp:taxon-treatment xmlns:tp="http://www.plazi.org/taxpub"><tp:treatment-meta><mixed-citation publication-type="journal"><person-group><name><surname>Syaukani</surname><given-names/></name><name><surname>Thompson</surname><given-names>Graham J.</given-names></name></person-group><article-title>Taxonomic Notes on 
                    <italic>Nasutitermes</italic> and 
                    <italic>Bulbitermes</italic> (Termitidae, Nasutitermitinae) from the Sunda region of Southeast Asia based on morphological and molecular characters
                </article-title><source>Zookeys</source><day>21</day><month>11</month><year>2011</year><volume>2011</volume><issue>148</issue><fpage>135</fpage><lpage>160</lpage><pub-id pub-id-type="doi">10.3897/zookeys.148.2055</pub-id></mixed-citation></tp:treatment-meta><tp:nomenclature><tp:taxon-name>
                            <tp:taxon-name-part taxon-name-part-type="genus">Nasutitermes</tp:taxon-name-part>
                            <tp:taxon-name-part taxon-name-part-type="species">matangensis</tp:taxon-name-part>
                        <object-id xmlns:xlink="http://www.w3.org/1999/xlink" xlink:type="simple">http://species-id.net/wiki/Nasutitermes_matangensis</object-id>
                        </tp:taxon-name><tp:taxon-authority>(Haviland)</tp:taxon-authority><tp:nomenclature-citation-list><tp:nomenclature-citation><tp:taxon-name>Termes matangensis</tp:taxon-name><comment> Haviland, 1898, pp. 427–428.</comment></tp:nomenclature-citation><tp:nomenclature-citation><tp:taxon-name>Eutermes (Eutermes) matangensiformis</tp:taxon-name><comment>: <xref ref-type="bibr" rid="B12">Holmgren 1913</xref>, p. 185.</comment></tp:nomenclature-citation><!--PageBreak--><!--PageBreak--><tp:nomenclature-citation><tp:taxon-name>Eutermes (Eutermes) matangensis</tp:taxon-name><comment>: <xref ref-type="bibr" rid="B13">Holmgren 1913-14</xref>, pp. 26–265.</comment></tp:nomenclature-citation><tp:nomenclature-citation><tp:taxon-name>Eutermes (Eutermes) matangensis</tp:taxon-name><comment>: <xref ref-type="bibr" rid="B14">John 1925</xref>, p. 398.</comment></tp:nomenclature-citation><tp:nomenclature-citation><tp:taxon-name>Nasutitermes matangensis</tp:taxon-name><comment>: <xref ref-type="bibr" rid="B25">Snyder 1949</xref>, p. 287.</comment></tp:nomenclature-citation><tp:nomenclature-citation><tp:taxon-name>Nasutitermes matangensis</tp:taxon-name><comment>: <xref ref-type="bibr" rid="B2">Ahmad 1958</xref>, p. 147(key).</comment></tp:nomenclature-citation><tp:nomenclature-citation><tp:taxon-name>Nasutitermes matangensis</tp:taxon-name><comment>: <xref ref-type="bibr" rid="B26">Thapa 1981</xref>, pp. 312–315.</comment></tp:nomenclature-citation><tp:nomenclature-citation><tp:taxon-name>Nasutitermes matangensis</tp:taxon-name><comment>: <xref ref-type="bibr" rid="B27">Tho 1992</xref>, p. 159.</comment></tp:nomenclature-citation></tp:nomenclature-citation-list></tp:nomenclature><tp:treatment-sec sec-type="Material examined"><title>Material examined.</title><p>Syntype:Soldiers, <italic><tp:taxon-name>Termes matangensis</tp:taxon-name></italic>, Sarawak, Coll. G. D. Haviland. BMNM No. 358. (Ex. Dundee) (<italic><tp:taxon-name>Nasutitermes</tp:taxon-name></italic>). Other material: SYK2006-KSNP-0017, 0023, 0025, 0041. Soldiers and workers from undisturbed forest, 300 m altitude, Sungai Manau, Merangin, Jambi; SYK1999&amp;2001-L-1039, 1040, 1042, 1043, 1045, 3080. Soldiers and workers from undisturbed forest, 1,000–1,400 m altitude, Kemiri Mountain, Southeast Aceh; SYK2007-UGDT-0010, 0063–70. Soldiers and workers from disturbed forest, 900 m altitude, Ulu Gadut, Padang, West Sumatra; SYK2007-SRSR-0005, 0040, 0063, 0066, 0632. Soldiers and workers from disturbed forest, &lt;100 m altitude, Siberut Tengah, Mentawai, West Sumatra; SYK2007-SBRT-0016, 0034, 0039, 0046, 0047, 0060, 0070, 0080. Soldiers and workers from undisturbed forest, &lt;100 m altitude, Simabuggei, Siberut Island, Mentawai, West Sumatra; SYK2001-S-0128, 0030. Soldiers and workers from disturbed forest, 200 m altitude, Aceh Besar; SYK2006-SB-0001–04, 0044, 0045, 0050, 0051. Soldiers and workers from disturbed forest, &lt;100 m altitude, Sabang, Weh Island, Aceh; SYK1999-L-1062. Soldiers and workers from undisturbed forest, 300 m altitude, Ketambe, Southeast Aceh; SYK2006-AL-0901. Soldiers and workers from disturbed forest, 30 m altitude, Maestong, Sungai Batang Hari, Jambi; SYK2002-NIAS-0111. Soldiers and workers from disturbed forest, &lt;100 m altitude, Gunung Sitoli, Nias Island, North Sumatra; SYK2002-PRP-0100. Soldiers and workers from disturbed forest, 900 m altitude, Toba Lake, Parapat, North Sumatra; SYK2007-LP-0093. Soldiers and workers from disturbed forest, 1100 m altitude, Sumber Jaya, Kota Bumi, Lampung; SYK2007-LBAN-0004, 0012. Soldiers and workers from disturbed forest, 600 m altitude, Lembah Anai, Tanah Datar, West Sumatra; SYK2005&amp;2006-RKT-0002, 0004, 0006, 0007, 0009–0021, 0033–40, 0042–48, 0050, 0055, 0056, 0058, 0059, 0061–0063, 0065, 0066, 0072. Soldiers and workers, &lt;10–300 m altitude, Rakata island, the Krakataus, Lampung; SYK2005&amp;2006-ANK-0040, 0041, 0043, 0139, 0144–46, 0148, 0149, 0151, 0154, 0155, 0277–79, 0301, 0302. Soldiers and workers, &lt;100 m altitude, Anak Krakatau, the Krakataus, Lampung; SYK2005&amp;2006-PJG-0073–0083, 0092–0095, 0137, 0138, 0141, 0142, 0147, 0150–0153, 0156, 0157. Soldiers and workers, &lt;100 m altitude, Panjang island, the Krakataus, Lampung; SYK2005&amp;2006-SRTG-0006, 0120, 0126–30, 0041–44, 0173–90, 0192–95, 0197–200, 0216, 0227–30, 0238. Soldiers and workers, &lt;100 m altitude, Sertung island, the Krakataus, Lampung; SYK2005-SBK-0235, 0237–42, 0246, 0263. Soldiers and workers, &lt;100 m altitude, Sebuku island, the Krakataus, Lampung; SYK2005-SBS- 0064, 0067, 0069–71, 0073–75, 0077–88, 0090. Soldiers and workers, &lt;100 m altitude, Sebesi island, the Krakataus, Lampung; SYK2007-LGD-0031, 0050–52, <!--PageBreak-->0058, 0059. Soldiers and workers, &lt;100 m altitude, Legundi island, the Krakataus, Lampung; SYK2007-LP-0002, 0006. Soldiers and workers, from disturbed forest, &lt;100 m altitude, Pantai Mutun, Lampung. SYK2010-KTB-002, 006, 019, 041, 095. Soldiers and workers from undisturbed forest, 300–500 m altitude, Ketambe Research Station, Ecosystem Leuser, Sumatra; SYK2010-PK-005, 006. Soldiers and workers from disturbed forest, 150 m altitude, Peukan Biluy, Darul Kamal, Aceh Besar, Sumatra; SYK&amp;FAZLY2009-ER-038, 050, 073. Soldiers and workers from undisturbed forest, &gt;100 m altitude, Endau Rompin National Park, Johor, Peninsular Malaysia.</p></tp:treatment-sec><tp:treatment-sec sec-type="Description"><title>Description.</title><p>Imago: Unknown.</p><p>Soldiers. Head: in dorsal view head capsule excluding rostrum brown to dark sepia brown; rostrum darker than head capsule; entire rostrum almost uniformly coloured; antenna paler than head capsule in coloration. Head with a few number of scattered bristles, tip of nasus with four bristles, pronotum hairs, abdominal tergites with hairs and brittles. In dorsal view head capsule round; its posterior margin nearly straight in the middle; dorsal outline (including rostrum) in profile nearly straight, down-curved apically. Antenna with 13 articles; second slightly longer than fourth; third the longest; fourth shorter than fifth. Thorax: pronotum seen from above paler than head capsule in coloration; its anterior part darker than posterior part. Coxae and femora sepia brown; tibiae yellowish. Anterior margin of pronotum moderately indented in the middle; posterior margin nearly straight in the middle. Abdomen: tergites yellowish to pale brown.</p><p>Soldiers (n = 10; (size range) in mm): head length including nasus (HLN) (2.05–2.18); head length measured to base of mandible (HL) (1.20–1.25); nasus length (NL) (0.82–0.95); nasus index = NL/HL (0.68–0.76); maximum head width (HW) (1.37–1.50); maximum height of head excluding postmentum (HH) (0.90–0.95); pronotum length (PL) (0.25–0.30); pronotum width (PW) (0.60–0.70).</p><p>Workers. Antenna: pale yellow to yellow; 14 articles; second clearly longer than third and fourth; third longer than fourth. Left mandible: apical tooth longer than first marginal tooth; third marginal moderately protruding from cutting edge; fourth almost completely hidden behind molar prominence. Right mandible: posterior edge of second marginal tooth nearly straight; inner layer of molar plate undeveloped; notch at proximal end of molar plate absent.</p></tp:treatment-sec><tp:treatment-sec sec-type="Distribution"><title>Geographical distribution.</title><p> Sumatra, Mentawai islands, Malay Peninsula, Java and Borneo.</p></tp:treatment-sec><ref-list><ref id="B12"><mixed-citation xmlns:xlink="http://www.w3.org/1999/xlink" xlink:type="simple"><person-group><name name-style="western"><surname>Holmgren</surname><given-names>N</given-names></name></person-group> (<year>1913</year>)<article-title> Termitenstudien. 4. Versuch einer systematichen Monographie der Termiten der orientalischen Region.</article-title><source>Kungliga Svenska Vetensskapakademiens Handlingar</source><volume>50</volume>: <fpage>1</fpage>-<lpage>276</lpage>.</mixed-citation></ref><ref id="B13"><mixed-citation xmlns:xlink="http://www.w3.org/1999/xlink" xlink:type="simple"><person-group><name name-style="western"><surname>Holmgren</surname><given-names>N</given-names></name></person-group> (<year>1913–14</year>)<article-title> Wissenschaftliche Ergebnisse einer Forschungsreise nach Ostindien, ausgefuhrt im Auftrage der Kgl. Preuss. Akademie der Wissenchaften zu Berlin von H.v. Buttel-Reepen. III. Termiten aus Sumatra, Java, Malacca und Ceylon. Gesammelt von Herrn Prof. Dr. v. Buttel-Reepen in den Jahren 1911–1912.</article-title><source>Zoologische Jahrbucher Abteilungen Systematik</source><volume>36</volume>: <fpage>229</fpage>-<lpage>290</lpage>.</mixed-citation></ref><ref id="B14"><mixed-citation xmlns:xlink="http://www.w3.org/1999/xlink" xlink:type="simple"><person-group><name name-style="western"><surname>John</surname><given-names>O</given-names></name></person-group> (<year>1925</year>)<article-title> Termiten von Ceylon, der Malayaischen Halbinsel, Sumatra, Java und den Aru-Inseln.</article-title><source>Treubia </source><volume>6</volume>: <fpage>360</fpage>-<lpage>419</lpage>.</mixed-citation></ref><ref id="B25"><mixed-citation xmlns:xlink="http://www.w3.org/1999/xlink" xlink:type="simple"><person-group><name name-style="western"><surname>Snyder</surname><given-names>TE</given-names></name></person-group> (<year>1949</year>)<source> Catalog of the Termites (Isoptera) of World. Smithsonian Miscellaneous Collection 112, 374 pp.</source></mixed-citation></ref><ref id="B2"><mixed-citation xmlns:xlink="http://www.w3.org/1999/xlink" xlink:type="simple"><person-group><name name-style="western"><surname>Ahmad</surname><given-names>M</given-names></name></person-group> (<year>1958</year>)<article-title> Key to Indomalayan termites.</article-title><source>Biologia </source><volume>4</volume>: <fpage>33</fpage>-<lpage>198</lpage>.</mixed-citation></ref><ref id="B26"><mixed-citation xmlns:xlink="http://www.w3.org/1999/xlink" xlink:type="simple"><person-group><name name-style="western"><surname>Thapa</surname><given-names>RS</given-names></name></person-group> (<year>1981</year>)<source> Termites of Sabah, Sabah Forest Record12, 374 pp.</source></mixed-citation></ref><ref id="B27"><mixed-citation xmlns:xlink="http://www.w3.org/1999/xlink" xlink:type="simple"><person-group><name name-style="western"><surname>Tho</surname><given-names>YP</given-names></name></person-group> (<year>1992</year>)<source> Termites of Peninsular Malaysia. Malayan Forest Records. Forest Research Institute Malaysia, Kepong 36, 224 pp.</source></mixed-citation></ref></ref-list></tp:taxon-treatment>
