# Supplementary material for: Taxonomic Notes on Nasutitermes and Bulbitermes (Termitidae, Nasutitermitinae) from the Sunda region of Southeast Asia based on morphological and molecular characters
Source: Zookeys. 2011 Nov 21;(148):135–60. doi: 10.3897/zookeys.148.2055 (PMC3264416; doi:10.3897/zookeys.148.2055)
Supplement: XML Treatment for Nasutitermes neoparvus [file zookeys.148.2055-treatment6.xml]

<!DOCTYPE tp:taxon-treatment
  PUBLIC "-//TaxonX//DTD Taxonomic Treatment Publishing DTD v0 20100105//EN" "tax-treatment-NSO.dtd">
<tp:taxon-treatment xmlns:tp="http://www.plazi.org/taxpub"><tp:treatment-meta><mixed-citation publication-type="journal"><person-group><name><surname>Syaukani</surname><given-names/></name><name><surname>Thompson</surname><given-names>Graham J.</given-names></name></person-group><article-title>Taxonomic Notes on 
                    <italic>Nasutitermes</italic> and 
                    <italic>Bulbitermes</italic> (Termitidae, Nasutitermitinae) from the Sunda region of Southeast Asia based on morphological and molecular characters
                </article-title><source>Zookeys</source><day>21</day><month>11</month><year>2011</year><volume>2011</volume><issue>148</issue><fpage>135</fpage><lpage>160</lpage><pub-id pub-id-type="doi">10.3897/zookeys.148.2055</pub-id></mixed-citation></tp:treatment-meta><tp:nomenclature><tp:taxon-name>
                            <tp:taxon-name-part taxon-name-part-type="genus">Nasutitermes</tp:taxon-name-part>
                            <tp:taxon-name-part taxon-name-part-type="species">neoparvus</tp:taxon-name-part>
                        <object-id xmlns:xlink="http://www.w3.org/1999/xlink" xlink:type="simple">http://species-id.net/wiki/Nasutitermes_neoparvus</object-id>
                        </tp:taxon-name><tp:taxon-authority>Thapa</tp:taxon-authority><tp:nomenclature-citation-list><tp:nomenclature-citation><tp:taxon-name>Nasutitermes neoparvus</tp:taxon-name><comment><xref ref-type="bibr" rid="B26">Thapa 1981</xref>, pp. 329–332.</comment></tp:nomenclature-citation></tp:nomenclature-citation-list></tp:nomenclature><tp:treatment-sec sec-type="Material examined"><title>Material examined.</title><p> SYK2006-KSNP-0007, 0053. Soldiers and workers from undisturbed forest, 300 m altitude, Sungai Manau, Merangin, Jambi; SYK2006<!--PageBreak-->-KSNP-0054, 0076, 0085. Soldiers and workers from disturbed forest, 500m altitude, Air Hangat, Kerinci, Jambi; SYK2007-SRSR-0006, 0011. Soldiers and workers from disturbed forest, &lt;100 m altitude, Surisura, Siberut Tengah, Mentawai, West Sumatra; SYK2006-SBRT-0006, 0028, 0077, 0084, 0103. Soldiers and workers from undisturbed forest, &lt;100 m altitude, Simabuggei, Siberut island, Mentawai, West Sumatra; SYK1999&amp;2000-L-0916, 0923, 0931, 0932, 0935, 0937, 0940, 0943. Soldiers and workers from undisturbed forest, 150–350 m altitude, Bukit Lawang, Langkat, North Sumatra; SYK2000&amp;2001-L- 0214, 0913, 0918, 0922, 0926, 0928, 0933, 0934, 0941, 0942. Soldiers and workers from disturbed forest, 50 m altitude, Sekundur, Langkat, North Sumatra; SYK1999-L-0208, 0235, 0241, 0930, 0917, 0921, 0924, 0936, 0939. Soldiers and workers from undisturbed forest, 200–400 m altitude, Bengkung, Southeast Aceh; SYK1999-L-0211, 0225, 0911, 0914, 0915, 0919, 0920, 0925, 0927, 0929, 0938, 1171. Soldiers and workers from disturbed forest, 80 m altitude, Soraya, Singkil, Aceh; SYK1999-L- 0912, 0215, 0237, 0244, 0245. Soldiers and workers from undisturbed forest, 300–500 m altitude, Ketambe, Southeast Aceh; SYK2007-LP-0081. Soldiers and workers from disturbed forest, &lt;100 m altitude, Pantai Mutun, Lampung. SYK2010-KTB-029, 053, 058, 061. Soldiers and workers from undisturbed forest, 300–500 m altitude, Ketambe Research Station, Ecosystem Leuser, Sumatra; SYK&amp;FAZLY2009-ER-034. Soldiers and workers from undisturbed forest, &gt;100 m altitude, Endau Rompin National Park, Johor, Peninsular Malaysia.</p></tp:treatment-sec><tp:treatment-sec sec-type="Description"><title>Description.</title><p>Imago: Unknown.</p><p>Soldiers. Head: in dorsal view head capsule excluding rostrum dark brown to sepia brown; rostrum darker than head capsule; antenna much paler than head capsule. Head with combination long and short bristles, tip of nasus with short hairs and four long bristles, pronotum with short and long bristles, abdominal tergites densely with short hairs and long bristles.In dorsal view head capsule somewhat round; its posterior margin roundly convex in the middle; dorsal outline of head capsule (excluding rostrum) in profile nearly straight. Antenna with 11 articles; second shorter than fourth; third longer than fourth; fourth and fifth almost equal in length. Thorax: pronotum seen from above paler than head capsule in coloration; its periphery darker than central area. Coxae and femora yellow; tibiae whitish yellow. Anterior margin of pronotum nearly straight in the middle; posterior margin strongly indented in the middle. Abdomen: tergites dark yellow to brown.</p><p>Soldiers (n = 10; (size range) in mm): head length including nasus (HLN) (1.25–1.37); head length measured to base of mandible (HL) (0.62–0.77); nasus length (NL) (0.57–0.62); nasus index = NL/HL (0.79–0.80); maximum head width (HW) (0.77–0.80); maximum height of head excluding postmentum (HH) (0.50–0.60); pronotum length (PL) (0.12–0.15); pronotum width (PW) (0.37–0.42).</p><p>Workers. Antenna: pale yellow to yellow; 12 articles; second clearly longer than fourth; third longer than fourth; fourth shorter than fifth. Left mandible: apical tooth clearly shorter than first marginal tooth; third marginal moderately protruding from cutting edge; fourth visible in the gap between third marginal and molar<!--PageBreak--> prominence. Right mandible: posterior edge of second marginal tooth nearly straight; inner layer of molar plate undeveloped, and notch at proximal end of molar plate obtuse.</p></tp:treatment-sec><tp:treatment-sec sec-type="Distribution"><title>Geographical distribution.</title><p> Sumatra and Borneo.</p></tp:treatment-sec><ref-list><ref id="B26"><mixed-citation xmlns:xlink="http://www.w3.org/1999/xlink" xlink:type="simple"><person-group><name name-style="western"><surname>Thapa</surname><given-names>RS</given-names></name></person-group> (<year>1981</year>)<source> Termites of Sabah, Sabah Forest Record12, 374 pp.</source></mixed-citation></ref></ref-list></tp:taxon-treatment>
