# Supplementary material for: Taxonomic Notes on Nasutitermes and Bulbitermes (Termitidae, Nasutitermitinae) from the Sunda region of Southeast Asia based on morphological and molecular characters
Source: Zookeys. 2011 Nov 21;(148):135–60. doi: 10.3897/zookeys.148.2055 (PMC3264416; doi:10.3897/zookeys.148.2055)
Supplement: XML Treatment for Nasutitermes longinasus [file zookeys.148.2055-treatment7.xml]

<!DOCTYPE tp:taxon-treatment
  PUBLIC "-//TaxonX//DTD Taxonomic Treatment Publishing DTD v0 20100105//EN" "tax-treatment-NSO.dtd">
<tp:taxon-treatment xmlns:tp="http://www.plazi.org/taxpub"><tp:treatment-meta><mixed-citation publication-type="journal"><person-group><name><surname>Syaukani</surname><given-names/></name><name><surname>Thompson</surname><given-names>Graham J.</given-names></name></person-group><article-title>Taxonomic Notes on 
                    <italic>Nasutitermes</italic> and 
                    <italic>Bulbitermes</italic> (Termitidae, Nasutitermitinae) from the Sunda region of Southeast Asia based on morphological and molecular characters
                </article-title><source>Zookeys</source><day>21</day><month>11</month><year>2011</year><volume>2011</volume><issue>148</issue><fpage>135</fpage><lpage>160</lpage><pub-id pub-id-type="doi">10.3897/zookeys.148.2055</pub-id></mixed-citation></tp:treatment-meta><tp:nomenclature><tp:taxon-name>
                            <tp:taxon-name-part taxon-name-part-type="genus">Nasutitermes</tp:taxon-name-part>
                            <tp:taxon-name-part taxon-name-part-type="species">longinasus</tp:taxon-name-part>
                        <object-id xmlns:xlink="http://www.w3.org/1999/xlink" xlink:type="simple">http://species-id.net/wiki/Nasutitermes_longinasus</object-id>
                        </tp:taxon-name><tp:taxon-authority>(Holmgren)</tp:taxon-authority><tp:nomenclature-citation-list><tp:nomenclature-citation><tp:taxon-name>Eutermes (Eutermes) longinasus</tp:taxon-name><comment><xref ref-type="bibr" rid="B12">Holmgren 1913</xref>, p. 171.</comment></tp:nomenclature-citation><tp:nomenclature-citation><tp:taxon-name>Eutermes longinasus</tp:taxon-name><comment>: <xref ref-type="bibr" rid="B14">John 1925</xref>, p. 392.</comment></tp:nomenclature-citation><tp:nomenclature-citation><tp:taxon-name>Nasutitermes longinasus</tp:taxon-name><comment>: <xref ref-type="bibr" rid="B25">Snyder 1949</xref>, p. 284.</comment></tp:nomenclature-citation><tp:nomenclature-citation><tp:taxon-name>Nasutitermes longinasus</tp:taxon-name><comment>: <xref ref-type="bibr" rid="B2">Ahmad 1958</xref>, p. 54 (key).</comment></tp:nomenclature-citation><tp:nomenclature-citation><tp:taxon-name>Nasutitermes longinasus</tp:taxon-name><comment>: <xref ref-type="bibr" rid="B26">Thapa 1981</xref>, pp. 323-326.</comment></tp:nomenclature-citation><tp:nomenclature-citation><tp:taxon-name>Nasutitermes longinasus</tp:taxon-name><comment>: <xref ref-type="bibr" rid="B27">Tho 1992</xref>, p. 150.</comment></tp:nomenclature-citation></tp:nomenclature-citation-list></tp:nomenclature><tp:treatment-sec sec-type="Material examined"><title>Material examined.</title><p> SYK2006-KSNP-0040, 0049, 0052. Soldiers and workers from undisturbed forest, 300 m altitude, Sungai Manau, Merangin, Jambi; SYK(1998–2001)-L-0012, 0025, 0027, 0234, 0036, 0167, 0218, 0231, 0851, 0856, 1034, 1070, 1071, 1080, 1085, 1095. Soldiers and workers from disturbed forest, 80 m altitude, Soraya, Singkil, Aceh; SYK1999-L-0010, 0020, 0029, 0030, 0035, 0039, 0044, 0047–49, 0055, 0056, 0061, 0065, 0066, 0071, 0110, 0222, 0226, 0235, 0240, 0246, 0249, 0277, 0825, 0826, 0848–50, 0853–55, 0857, 0859–61, 1044, 1048, 1068, 1069, 1073, 1074, 1076, 1078, 1079, 1081–83, 1086, 1089–92, 1096, 1097. Soldiers and workers from undisturbed forest, 200–400 m altitude, Bengkung, Southeast Aceh; SYK1999&amp;2000-L-0069, 0210, 0233, 0858, 1072, 1075, 1077, 1087. Soldiers and workers from undisturbed forest, 300–500 m altitude, Ketambe, Southeast Aceh; SYK(1999–2001)-L-0018, 0406, 1087, 1088, 1093. Soldiers and workers from undisturbed forest, 150–350 m altitude, Bukit Lawang, Langkat, North Sumatra. SYK2010-KTB-026, 028, 031, 032, 033, 034, 076, 077, 079, 082, 083, 084, 085, 086, 088, 091, 092, 093, 094, 096, 097. Soldiers and workers from undisturbed forest, 300–500 m altitude, Ketambe Research Station, Ecosystem Leuser, Sumatra.</p></tp:treatment-sec><tp:treatment-sec sec-type="Description"><title>Description.</title><p>Imago: Unknown.</p><p>Major soldiers. Head: in dorsal view head capsule excluding rostrum pale brown to brown; rostrum darker than head capsule; antenna much paler than head capsule in coloration. Head with hairs and two long bristles, tip of nasus with hairs and four brittles, pronotum with short and long bristles, pronotum and abdominal tergites with hairs and brittles. In dorsal view head capsule round; its posterior margin nearly straight in the middle; dorsal outline of head capsule (including rostrum) in profile nearly straight. Antenna with 13 articles; second longer than fourth; third clearly longer than fourth; fourth the shortest. Thorax: pronotum seen from above paler than head capsule in coloration; its periphery darker than central area. Coxae<!--PageBreak--> and femora yellow; tibiae whitish yellow. Anterior margin of pronotum moderately indented in the middle, while posterior margin roundly convex in the middle. Abdomen: tergites yellow to brown.</p><p>Major soldiers (n = 10; (size range) in mm): head length including nasus (HLN) (2.00–2.20); head length measured to base of mandible (HL) (1.07–1.15); nasus length (NL) (0.95–1.12); nasus index = NL/HL (0.88–0.97); maximum head width (HW) (1.15–1.30); maximum height of head excluding postmentum (HH) (0.80–0.85); pronotum length (PL) (0.25–0.30); pronotum width (PW) (0.52–0.58).</p><p>Minor soldiers: in dorsal view head capsule excluding rostrum deep reddish brown; rostrum same color as head capsule; antenna paler than head capsule in coloration. Head with hairs and two long bristles, tip of nasus with hairs and four bristles, pronotum with short and long bristles, pronotum and abdominal tergites with hairs and bristles. In dorsal view head capsule round; its posterior margin weakly constricted in the middle; dorsal outline of head capsule (including rostrum) in profile nearly straight. Antenna with 13 articles; second longer than fourth; third clearly longer than fourth; fourth the shortest. Thorax: pronotum seen from above slightly paler than head capsule in coloration; its periphery darker than central area. Coxae and femora brownish yellow; tibiae yellow. Anterior margin of pronotum weakly to moderately indented in the middle, while posterior margin roundly convex in the middle. Abdomen: tergites brown.</p><p>Minor soldiers (n = 10; (size range) in mm): head length including nasus (HLN) (172–1.82); head length measured to base of mandible (HL) (0.82–0.86); nasus length (NL) (0.71–0.77); nasus index = NL/HL (0.86–0.89); maximum head width (HW) (0.86–0.94); maximum height of head excluding postmentum (HH) (0.59–0.67); pronotum length (PL) (0.20- 0.23); pronotum width (PW) (0.49–0.51).</p><p>Workers. Antenna: pale yellow to yellow, with the first article darker than the subsequent; 14 articles; second and third clearly longer than fourth; fourth the shortest. Left mandible: apical tooth longer than first marginal tooth; third marginal weakly protruding from cutting edge; fourth hidden behind molar prominence. Right mandible: posterior edge of second marginal tooth nearly straight; inner layer of molar plate weakly developed; notch at proximal end of molar plate obtuse.</p></tp:treatment-sec><tp:treatment-sec sec-type="Distribution"><title>Geographical distribution.</title><p> Sumatra, Peninsular Malaysia and Borneo.</p></tp:treatment-sec><ref-list><ref id="B12"><mixed-citation xmlns:xlink="http://www.w3.org/1999/xlink" xlink:type="simple"><person-group><name name-style="western"><surname>Holmgren</surname><given-names>N</given-names></name></person-group> (<year>1913</year>)<article-title> Termitenstudien. 4. Versuch einer systematichen Monographie der Termiten der orientalischen Region.</article-title><source>Kungliga Svenska Vetensskapakademiens Handlingar</source><volume>50</volume>: <fpage>1</fpage>-<lpage>276</lpage>.</mixed-citation></ref><ref id="B14"><mixed-citation xmlns:xlink="http://www.w3.org/1999/xlink" xlink:type="simple"><person-group><name name-style="western"><surname>John</surname><given-names>O</given-names></name></person-group> (<year>1925</year>)<article-title> Termiten von Ceylon, der Malayaischen Halbinsel, Sumatra, Java und den Aru-Inseln.</article-title><source>Treubia </source><volume>6</volume>: <fpage>360</fpage>-<lpage>419</lpage>.</mixed-citation></ref><ref id="B25"><mixed-citation xmlns:xlink="http://www.w3.org/1999/xlink" xlink:type="simple"><person-group><name name-style="western"><surname>Snyder</surname><given-names>TE</given-names></name></person-group> (<year>1949</year>)<source> Catalog of the Termites (Isoptera) of World. Smithsonian Miscellaneous Collection 112, 374 pp.</source></mixed-citation></ref><ref id="B2"><mixed-citation xmlns:xlink="http://www.w3.org/1999/xlink" xlink:type="simple"><person-group><name name-style="western"><surname>Ahmad</surname><given-names>M</given-names></name></person-group> (<year>1958</year>)<article-title> Key to Indomalayan termites.</article-title><source>Biologia </source><volume>4</volume>: <fpage>33</fpage>-<lpage>198</lpage>.</mixed-citation></ref><ref id="B26"><mixed-citation xmlns:xlink="http://www.w3.org/1999/xlink" xlink:type="simple"><person-group><name name-style="western"><surname>Thapa</surname><given-names>RS</given-names></name></person-group> (<year>1981</year>)<source> Termites of Sabah, Sabah Forest Record12, 374 pp.</source></mixed-citation></ref><ref id="B27"><mixed-citation xmlns:xlink="http://www.w3.org/1999/xlink" xlink:type="simple"><person-group><name name-style="western"><surname>Tho</surname><given-names>YP</given-names></name></person-group> (<year>1992</year>)<source> Termites of Peninsular Malaysia. Malayan Forest Records. Forest Research Institute Malaysia, Kepong 36, 224 pp.</source></mixed-citation></ref></ref-list></tp:taxon-treatment>
