# Supplementary material for: Taxonomic Notes on Nasutitermes and Bulbitermes (Termitidae, Nasutitermitinae) from the Sunda region of Southeast Asia based on morphological and molecular characters
Source: Zookeys. 2011 Nov 21;(148):135–60. doi: 10.3897/zookeys.148.2055 (PMC3264416; doi:10.3897/zookeys.148.2055)
Supplement: XML Treatment for Nasutitermes longinasoides [file zookeys.148.2055-treatment8.xml]

<!DOCTYPE tp:taxon-treatment
  PUBLIC "-//TaxonX//DTD Taxonomic Treatment Publishing DTD v0 20100105//EN" "tax-treatment-NSO.dtd">
<tp:taxon-treatment xmlns:tp="http://www.plazi.org/taxpub"><tp:treatment-meta><mixed-citation publication-type="journal"><person-group><name><surname>Syaukani</surname><given-names/></name><name><surname>Thompson</surname><given-names>Graham J.</given-names></name></person-group><article-title>Taxonomic Notes on 
                    <italic>Nasutitermes</italic> and 
                    <italic>Bulbitermes</italic> (Termitidae, Nasutitermitinae) from the Sunda region of Southeast Asia based on morphological and molecular characters
                </article-title><source>Zookeys</source><day>21</day><month>11</month><year>2011</year><volume>2011</volume><issue>148</issue><fpage>135</fpage><lpage>160</lpage><pub-id pub-id-type="doi">10.3897/zookeys.148.2055</pub-id></mixed-citation></tp:treatment-meta><tp:nomenclature><tp:taxon-name>
                            <tp:taxon-name-part taxon-name-part-type="genus">Nasutitermes</tp:taxon-name-part>
                            <tp:taxon-name-part taxon-name-part-type="species">longinasoides</tp:taxon-name-part>
                        <object-id xmlns:xlink="http://www.w3.org/1999/xlink" xlink:type="simple">http://species-id.net/wiki/Nasutitermes_longinasoides</object-id>
                        </tp:taxon-name><tp:taxon-authority>Thapa</tp:taxon-authority><tp:nomenclature-citation-list><tp:nomenclature-citation><tp:taxon-name>Nasutitermes longinasoides</tp:taxon-name><comment><xref ref-type="bibr" rid="B26">Thapa 1981</xref>, pp. 301–303 .</comment></tp:nomenclature-citation></tp:nomenclature-citation-list></tp:nomenclature><tp:treatment-sec sec-type="Material examined"><title>Material examined.</title><p> SYK2006-KSNP-0028, 0031, 0037, 0039, 0050, 0058. Soldiers and workers from undisturbed forest, 300 m altitude, Sungai Manau, Merangin, Jambi; SYK2006-AL-0016, 0021, 0106, 0950-0952. Soldiers and workers from disturbed forest, 30 m altitude, Maestong, Sungai batang hari, Jambi; SYK1999&amp;2000-L-1063–1066<!--PageBreak-->. Soldiers and workers from undisturbed forest, 300–500 m altitude, Ketambe, Southeast Aceh; SYK2002-PRP-0101, 0102. Soldiers and workers from disturbed forest, 900 m altitude, Parapat, North Sumatra. SYK2010-KTB-012, 022, 030, 042, 043, 063, 069, 090. Soldiers and workers from undisturbed forest, 300–500 m altitude, Ketambe Research Station, Ecosystem Leuser, Sumatra.</p></tp:treatment-sec><tp:treatment-sec sec-type="Description"><title>Description.</title><p>Imago: Unknown.</p><p>Soldiers. Head: in dorsal view head capsule excluding rostrum pale yellow to yellow; rostrum darker than head capsule; antenna slightly paler than head capsule in coloration. Head with three or four scattered bristles, tip of nasus a hairs and four bristles, pronotum and abdominal tergites with hairs and brittles. In dorsal view head capsule round; its posterior margin roundly convex in the middle; dorsal outline of head capsule (including rostrum) in profile nearly straight. Antenna with 13 articles; second and fourth almost equal in length; third clearly longer than fourth; fourth shorter than fifth. Thorax: pronotum seen from above paler than head capsule in coloration; its periphery darker than central area. Coxae and femora pale yellow; tibiae whitish. Anterior and posterior margins of pronotum nearly straight in the middle. Abdomen: tergites yellow to pale brown.</p><p>Soldiers (n = 10; (size range) in mm): head length including nasus (HLN) (2.10–2.20); head length measured to base of mandible (HL) (1.07–1.25); nasus length (NL) (0.92–1.07); nasus index = NL/HL (0.85–0.86); maximum head width (HW) (1.23–1.32); maximum height of head excluding postmentum (HH) (0.80–0.83); pronotum length (PL) (0.20–0.23); pronotum width (PW) (0.56–0.60).</p><p>Workers. Antenna: pale yellow to yellow; 14 articles; second much longer than fourth; third longer than fourth; fourth the shortest. Left mandible: apical tooth shorter than first marginal tooth; third marginal moderately protruding from cutting edge; fourth completely hidden behind molar prominence. Right mandible: posterior edge of second marginal tooth nearly straight; inner layer of molar plate undeveloped, and notch at proximal end of molar plate obtuse.</p></tp:treatment-sec><tp:treatment-sec sec-type="Distribution"><title>Geographical distribution.</title><p> Sumatra and Borneo.</p></tp:treatment-sec><ref-list><ref id="B26"><mixed-citation xmlns:xlink="http://www.w3.org/1999/xlink" xlink:type="simple"><person-group><name name-style="western"><surname>Thapa</surname><given-names>RS</given-names></name></person-group> (<year>1981</year>)<source> Termites of Sabah, Sabah Forest Record12, 374 pp.</source></mixed-citation></ref></ref-list></tp:taxon-treatment>
